# Supplementary material for: Comprehensive analysis of antimicrobial resistance dynamics among broiler and duck intensive production systems
Source: Sci Rep. 2025 Feb 8;15:4673. doi: 10.1038/s41598-025-89432-z (PMC11806100; doi:10.1038/s41598-025-89432-z)
Supplement: Supplementary file 2 — Supplementary Material 2 [file 41598_2025_89432_MOESM2_ESM.xlsx]

## Sheet: S2
Chicken environemnt			AMR relative frequency					Duck environemnt			AMR relative frequency				Chicken biological			AMR relative frequency				Duck biological			AMR relative frequency
			Starter	Grower	Finisher						Starter	Grower	Finisher					Starter	Grower	Finisher					Starter	Grower	Finisher
1	Achromobacter insuavis		0.0244194053120468	0.00938232457330287	0.00579367584613156			1	Achromobacter insuavis		0.00604341903663574	0.00497956944816965	0.00604730997750764		1	Achromobacter insuavis		0.00605912875785932	0.0208198161253754			1	Acinetobacter baumannii		0.0567572045597013	0.0131662467902674	0.0416508493150912
2	Acinetobacter baumannii		0.024342628040229	0.0189174705906157	0.0186126810223328			2	Acinetobacter baumannii		0.152672811351749	0.0320417842393476	0.0284399431417571		2	Acinetobacter baumannii		0.0155781289092172				2	Acinetobacter johnsonii		0.0126431994058576
3	Acinetobacter johnsonii		0.0163369671039241					3	Acinetobacter johnsonii		0.0500137863388117	0.0105602045042044	0.00472712310806007		3	Acinetobacter johnsonii		0.00401088927701965				3	Acinetobacter lwoffii		0.0085417138804235
4	Acinetobacter lwoffii		0.00516343047270777	0.0175957118676015	0.0111430286088292			4	Acinetobacter lwoffii		0.0489895452996009		0.0099481854527232		4	Bifidobacterium adolescentis		0.0145208366015424	0.0421074045477145	0.060921027878785		4	Acinetobacter pittii		0.00807160984273293	0.0196490549361923
5	Acinetobacter schindleri		0.00105415930441137					5	Acinetobacter pittii		0.0055743271554744	0.00789002215360365			5	Bifidobacterium bifidum			0.0162061583465309	0.0273510931970875		5	Aeromonas salmonicida			0.00918947915055975	0.0095914332722197
6	Aeromonas hydrophila		0.00116179928692367					6	Acinetobacter schindleri		0.00767476835476344				6	Brachybacterium paraconglomeratum			0.0135566316361418	0.0242277454289761		6	Bacteroides coprosuis		0.0200411671159488	0.0199258680585371	0.0244063442164614
7	Aeromonas salmonicida		0.00169826109675734					7	Aeromonas salmonicida			0.0059331690142738			7	Burkholderia cepacia		0.00360699704850357				7	Bacteroides fragilis		0.0391748085278858	0.0240924365951018	0.0359560526471029
8	Bacteroides fragilis				0.0103947997784015			8	Bacteroides fragilis			0.00475550377244425	0.00571073669969068		8	Butyrivibrio fibrisolvens		0.04687439112531	0.00749842558318149	0.0299768508490759		8	Bifidobacterium adolescentis		0.0200842905810642	0.0158061723055654	0.0192332732007446
9	Bifidobacterium adolescentis		0.0242313102868333	0.036287950612623	0.0508322146516172			9	Bifidobacterium adolescentis		0.0214219936991424	0.0137161461111752	0.0332888298258035		9	Campylobacter coli		0.00834815635222992	0.00369296338054586	0.00404946539153909		9	Bifidobacterium bifidum		0.00657348682213384	0.00540432960683067	0.00874517749689344
10	Bifidobacterium bifidum			0.00925040462620454	0.016904050375996			10	Bifidobacterium bifidum		0.0058297378755125		0.0110391796643085		10	Corynebacterium glutamicum			0.0170078405966115	0.0322249968007215		10	Butyrivibrio fibrisolvens		0.00576731461646014
11	Brachybacterium paraconglomeratum			0.00832816906112569	0.0142654404990619			11	Burkholderia cepacia		0.00409680982713077		0.00477124884662438		11	Corynebacterium striatum			0.01716568131038	0.0293765812795804		11	Corynebacterium glutamicum		0.00799531517548348	0.0129135208123044	0.0284164338693874
12	Burkholderia cepacia		0.0291288883053874	0.0114113863034761	0.00872671674103427			12	Citrobacter freundii			0.00434698284356895			12	Enterobacter cloacae		0.00388204663992847				12	Corynebacterium striatum		0.00638733752309774	0.0505532468831653	0.0645302708421982
13	Burkholderia pseudomallei		0.0022057998640521					13	Corynebacterium glutamicum		0.00222230067684799	0.00358354248226769	0.0240039964423711		13	Enterococcus faecalis		0.016781213035112	0.0107178093667282	0.00567986093400523		13	Empedobacter falsenii		0.0104607168480236
14	Butyrivibrio fibrisolvens				0.0229871511938597			14	Corynebacterium striatum		0.00673548167949559	0.0210985119229412	0.0608010460264872		14	Enterococcus faecium		0.0432277121845587	0.0134088157125728	0.0218360468266166		14	Enterococcus faecalis		0.00954426125399359	0.0483442666720865	0.0416569889085443
15	Corynebacterium glutamicum			0.00626453259073032	0.0151868822289972			15	Empedobacter falsenii			0.00854778406930377			15	Enterococcus gallinarum		0.00647525825826061				15	Enterococcus faecium		0.00559623454523073	0.0263241297803236	0.0163962871251262
16	Corynebacterium striatum			0.00636988208966883	0.014476862846829			16	Enterobacter cloacae		0.00526296890517163	0.0163976067339123			16	Enterococcus hirae		0.0195030929769764				16	Erysipelothrix rhusiopathiae		0.0334184578114757	0.0225348229969953	0.0374288447814141
17	Enterobacter cloacae		0.0108237529289058					17	Enterococcus faecalis		0.00316390543424301	0.00893421948830194	0.0176883187096717		17	Erysipelothrix rhusiopathiae		0.00754377045900154	0.0225588441144077	0.0395550983610368		17	Escherichia coli		0.257555164969047	0.152757085882838	0.106528168515811
18	Enterococcus faecalis			0.00234057670213181	0.00687685541611179			18	Enterococcus faecium				0.00598773790431254		18	Escherichia coli		0.283761631378217	0.12648547818444	0.0556821770670874		18	Geobacillus stearothermophilus		0.00584273413942702		0.00819525205339319
19	Enterococcus faecium			0.0104755922176028	0.0263512347257093			19	Erysipelothrix rhusiopathiae		0.0050591666915546	0.00456714785789719	0.0155621082635931		19	Geobacillus stearothermophilus		0.00288992523619333	0.00666101995199684	0.0183112464955207		19	Klebsiella oxytoca			0.00929512385357042	0.00789896502501328
20	Erysipelothrix rhusiopathiae			0.00579879914455429	0.0248842294513366			20	Escherichia coli		0.108276410788167	0.31706066513833	0.0860024882127311		20	Klebsiella pneumoniae		0.0561661877006491	0.0171598348125193	0.00590235736674152		20	Klebsiella pneumoniae		0.026260105394915	0.00931045426068806	0.00838688306031306
21	Escherichia coli		0.148564840638488	0.0650390719694442	0.0980407753118904			21	Klebsiella oxytoca		0.00404383071620909	0.00643163213540385	0.00413590944641452		21	Lactobacillus johnsonii		0.0171441313798811		0.0156070010678889		21	Macrococcus canis			0.0123705033464026	0.0123668405299828
22	Janthinobacterium lividum		0.00335372093493844					22	Klebsiella pneumoniae		0.0168688796447947	0.0406954096137141	0.00523097695016502		22	Listeria monocytogenes			0.00757598581548277	0.00901570645885318		22	Mammaliicoccus lentus			0.0233533473502469	0.032724789302541
23	Klebsiella oxytoca		0.00227506025662242					23	Listeria monocytogenes		0.0260285930894458		0.00642914577903114		23	Mammaliicoccus lentus		0.00785322494818321	0.00365495838818028	0.0144832370037287		23	Nocardia farcinica		0.0119078973161424	0.0113152228811353	0.0150587262340777
24	Klebsiella pneumoniae		0.025083436540189	0.00460090494716102	0.0122668351898666			24	Mammaliicoccus lentus			0.00667775193830752	0.0266832907938008		24	Megasphaera elsdenii		0.0194875170300608		0.0160511121331827		24	Pasteurella multocida			0.0225671022799448	0.019121271292428
25	Lactobacillus johnsonii				0.00876660827095691			25	Nocardia farcinica		0.0136763597980114	0.00880734327361311	0.0226874763529745		25	Nocardia farcinica		0.00501979711869095	0.0228850700814637	0.032961083242254		25	Photobacterium damselae		0.0099260247683076	0.029986797687094	0.0189645624626067
26	Listeria monocytogenes			0.0100005784467354	0.011191081399287			26	Oligella urethralis		0.00288473394899486				26	Pseudomonas aeruginosa		0.163073599884869	0.274381850498322	0.0170965181033708		26	Pseudomonas aeruginosa		0.128265716953731	0.11164816522125	0.0790241872152146
27	Mammaliicoccus lentus			0.0119292359721418	0.013247716559204			27	Pasteurella multocida		0.00935195318998387	0.00361256471806035	0.00918476912710107		27	Pseudomonas stutzeri			0.00536467933689571			27	Riemerella anatipestifer		0.0121607408576927	0.0139780014332319	0.012639492327356
28	Megasphaera elsdenii				0.0127680432289533			28	Photobacterium damselae			0.018821780056834	0.00753607138407359		28	Salmonella enterica		0.00972764680765177	0.0308824775180281	0.013179081165852		28	Salmonella enterica		0.0179135659762981	0.0165145435532535	0.0182125912649367
29	Neisseria gonorrhoeae		0.00723844608822836	0.00297088350420845				29	Pseudomonas aeruginosa		0.19444801477355	0.142734804017921	0.335264369314566		29	Serratia marcescens		0.00318150430872281	0.00438114073863799			29	Shigella sonnei		0.00733262046193956	0.0188366952226848	0.0128829529922524
30	Neisseria meningitidis		0.00269431847486156					30	Salmonella enterica		0.0101015181605613	0.0281252358555167	0.0103686024754382		30	Shigella sonnei		0.0048391666417304	0.00526051863388874			30	Sphingobacterium faecium		0.0086059323602136	0.0201629940059146	0.00985141311103801
31	Nocardia farcinica		0.0118113479645839	0.0189873147189344	0.0345363426141964			31	Serratia marcescens		0.00461976739300275	0.00441030171604444			31	Staphylococcus arlettae				0.0126374176322991		31	Staphylococcus aureus		0.0145862769045191	0.0302514529737537	0.0150477706906571
32	Photobacterium damselae			0.00284845165217583				32	Shigella sonnei		0.00355362898417708	0.0257010249189229	0.00512039790816992		32	Staphylococcus aureus		0.0103039481013803	0.030991171240272	0.0911624537658662		32	Staphylococcus warneri			0.00709445477693365	0.0217303664379288
33	Providencia stuartii		0.00355648532581444					33	Sphingobacterium faecium			0.0076105860428061			33	Staphylococcus cohnii				0.00565065319514321		33	Stenotrophomonas maltophilia		0.0168495457377707	0.0109570080676328
34	Pseudomonas aeruginosa		0.377057244919916	0.212962198175597	0.0919431174342355			34	Staphylococcus aureus		0.00835755867438119	0.0108481371373835	0.0204082160110526		34	Staphylococcus epidermidis			0.00686250165101404	0.0272654616542958		34	Streptococcus pyogenes		0.00546673569394997		0.0100680311214802
35	Salmonella enterica		0.0118976109437452	0.00412411297451235	0.00773231394353143			35	Staphylococcus haemolyticus		0.00529903489949908		0.0130022969042948		35	Staphylococcus haemolyticus		0.00366083238699256	0.0199687893945783	0.0735855226608705		35	Vibrio cholerae		0.0216299651747359	0.0747668676618574	0.0702867412436495
36	Serratia marcescens		0.00265274917055774					36	Staphylococcus warneri				0.013877712499912		36	Staphylococcus saprophyticus				0.00494939662402687		36	Vibrio fluvialis		0.0101746797833404	0.016554066017444	0.0156905741824937
37	Shigella sonnei		0.00838026719755752					37	Stenotrophomonas maltophilia		0.021259910516744	0.0510224135770377	0.0330313989885102		37	Stenotrophomonas maltophilia		0.0909457152885546	0.0185269401551881
38	Staphylococcus arlettae			0.00895669235404106	0.00848561058337355			38	Vibrio cholerae		0.039183206222422	0.0486170773400934	0.0295791069666764		38	Streptococcus agalactiae		0.00526577047224208
39	Staphylococcus aureus			0.0950316485701439	0.0691963352179868			39	Vibrio fluvialis		0.0113152752131141	0.0169242584212524	0.0124761089263255		39	Streptomyces ambofaciens			0.00432597768877339	0.0047623193264954
40	Staphylococcus epidermidis			0.0203878861160854	0.0186132135138155										40	Streptomyces niveus				0.00425357639256919
41	Staphylococcus haemolyticus			0.0349868824465237	0.0361361230837857										41	Trueperella pyogenes			0.00375177796408939	0.006444976518687
42	Staphylococcus saprophyticus			0.00530940995823389											42	Vibrio cholerae		0.0047657391104441	0.0127219335590646
43	Stenotrophomonas maltophilia		0.146536419627958	0.0731270135256821	0.019483828947032										43	Vibrio fluvialis		0.00607161561222584	0.0383958518862	0.0227321563761019
44	Streptomyces antibioticus		0.00241783030490998	0.00240735400631281
45	Streptomyces fradiae		0.0018821541106982
46	Streptomyces thermotolerans		0.00132518434887746
47	Vibrio cholerae		0.00684724186116423	0.0169380828407119	0.0125734606873724
48	Vibrio fluvialis		0.0130976174151235	0.00624096262152325	0.0144437673492545
49	Yersinia enterocolitica		0.00132588652875733
