# Supplementary material for: Comprehensive analysis of antimicrobial resistance dynamics among broiler and duck intensive production systems
Source: Sci Rep. 2025 Feb 8;15:4673. doi: 10.1038/s41598-025-89432-z (PMC11806100; doi:10.1038/s41598-025-89432-z)
Supplement: Supplementary file 3 — Supplementary Material 3 [file 41598_2025_89432_MOESM3_ESM.xlsx]

## Sheet: Munka1
Broiler						Duck
Farm environment species	Poultry HRCs	Correlation coefficient				Farm environment species	Poultry HRCs	Correlation coefficient
Stenotrophomonas rhizophila	Acinetobacter johnsonii	0.73				Pseudomonas putida	Salmonella enterica	0.8
	Enterococcus faecium	0.8				Sphingobacterium mizutaii	Salmonella enterica	0.8
	Escherichia coli	0.8					Stenotrophomonas maltophilia	0.8
	Stenotrophomonas maltophilia	0.73				Corynebacterium stationis	Enterococcus faecalis	1
Pedobacter quisquiliarum	Acinetobacter johnsonii	0.73					Enterococcus faecium	1
	Enterococcus faecium	0.8				Paenalcaligenes suwonensis	Enterococcus faecalis	0.8
	Escherichia coli	0.8					Enterococcus faecium	0.8
	Stenotrophomonas maltophilia	0.73				Corynebacterium glutamicum	Acinetobacter baumannii	0.8
Corynebacterium glutamicum	Acinetobacter johnsonii	0.95					Acinetobacter johnsonii	1
	Enterococcus faecium	0.8					Corynebacterium glutamicum	0.8
	Escherichia coli	0.8					Escherichia coli	0.8
	Pseudomonas aeruginosa	1					Mammaliicoccus lentus	0.8
	Salmonella enterica	1					Shigella sonnei	0.8
	Stenotrophomonas maltophilia	0.95					Staphylococcus aureus	1
Escherichia coli	Acinetobacter baumannii	0.8				Mammaliicoccus sciuri	Acinetobacter baumannii	0.8
	Acinetobacter johnsonii	0.95					Acinetobacter johnsonii	1
	Pseudomonas aeruginosa	0.8					Corynebacterium glutamicum	0.8
	Salmonella enterica	0.8					Escherichia coli	0.8
	Stenotrophomonas maltophilia	0.95					Mammaliicoccus lentus	0.8
Arcticibacter pallidicorallinus	Acinetobacter baumannii	0.95					Shigella sonnei	0.8
	Acinetobacter johnsonii	1					Staphylococcus aureus	1
	Pseudomonas aeruginosa	0.8				Sphingobacterium lactis	Acinetobacter johnsonii	0.8
	Salmonella enterica	0.8					Staphylococcus aureus	0.8
	Stenotrophomonas maltophilia	0.95				Acinetobacter indicus	Acinetobacter baumannii	0.8
Corynebacterium ammoniagenes	Acinetobacter baumannii	0.8					Escherichia coli	0.8
	Staphylococcus aureus	0.8					Mammaliicoccus lentus	0.8
Staphylococcus arlettae	Acinetobacter baumannii	0.8					Shigella sonnei	0.8
	Staphylococcus aureus	0.8
Jeotgalicoccus aerolatus	Acinetobacter baumannii	0.8
	Staphylococcus aureus	0.8
Staphylococcus equorum	Acinetobacter baumannii	0.8
	Staphylococcus aureus	0.8
Ligilactobacillus salivarius	Acinetobacter baumannii	1
	Mammaliicoccus lentus	0.8
Corynebacterium stationis	Acinetobacter baumannii	1
	Mammaliicoccus lentus	0.8
Mammaliicoccus lentus	Acinetobacter baumannii	1
	Mammaliicoccus lentus	0.8
Brachybacterium massiliense	Corynebacterium glutamicum	0.8
Brachybacterium paraconglomeratum	Corynebacterium glutamicum	0.8
