# Supplementary material for: Comprehensive analysis of antimicrobial resistance dynamics among broiler and duck intensive production systems
Source: Sci Rep. 2025 Feb 8;15:4673. doi: 10.1038/s41598-025-89432-z (PMC11806100; doi:10.1038/s41598-025-89432-z)
Supplement: Supplementary file 5 — Supplementary Material 5 [file 41598_2025_89432_MOESM5_ESM.xlsx]

## Sheet: Munkalap1
both chicken + duck	only chicken	only duck
23S rRNA (adenine(2058)-N(6))-methyltransferase Erm(A)	AAC(6')-31	AAC(3)-IIc
AAC(3)-Ib	AAC(6')-If	AAC(3)-IIIc
AAC(3)-Ib/AAC(6')-Ib''	abcA	AAC(6')-Iad
AAC(3)-Id	ACC-1c	AAC(6')-Iak
AAC(3)-IIa	ACT-10	AAC(6')-Isa
AAC(3)-IId	ACT-13	AAC(6')-Iy
AAC(3)-IIe	ACT-17	ACC-1a
AAC(3)-IVa	ACT-2	ACI-1
AAC(3)-VIa	ACT-3	ACT-20
AAC(6')-30/AAC(6')-Ib' bifunctional protein	ACT-37	ACT-25
AAC(6')-Ian	ACT-51	ACT-31
AAC(6')-Ib	ACT-53	ACT-33
AAC(6')-Ib'	ACT-55	ACT-43
AAC(6')-Ib10	ACT-59	ACT-44
AAC(6')-Ib11	ACT-60	ACT-46
AAC(6')-Ib3	ACT-64	ACT-50
AAC(6')-Ib4	ACT-81	ACT-61
AAC(6')-Ib7	ADC-107	ACT-7
AAC(6')-Ib8	ADC-251	ACT-73
AAC(6')-Ib9	ADC-97	ACT-74
AAC(6')-Ib-cr1	amrA	ACT-84
AAC(6')-Ib-cr3	APH(2'')-Ie	ADC-100
AAC(6')-Ib-cr4	APH(2'')-IVa	ADC-113
AAC(6')-Ib-cr5	AQU-3	ADC-116
AAC(6')-Ib-cr6	ARL-5	ADC-121
AAC(6')-Ib-cr7	AXC-2	ADC-129
AAC(6')-Ib-cr8	BahA	ADC-141
AAC(6')-Ib-cr9	bcrA	ADC-147
AAC(6')-Ib-Hangzhou	BKC-2	ADC-15
AAC(6')-Ib-Suzhou	BlaB-34	ADC-157
AAC(6')-Ie-APH(2'')-Ia bifunctional protein	blaR1	ADC-16
AAC(6')-Ii	Burkholderia pseudomallei Omp38	ADC-167
AAC(6')-IIa	BUT-1	ADC-169
AAC(6')-Iid	catII	ADC-172
AAC(6')-Iih	CcrA	ADC-176
AAC(6')-Im	CepA-29	ADC-19
AAC(6')-Iz	CepA-44	ADC-193
aad(6)	CepA-49	ADC-200
aadA	CepS	ADC-201
aadA10	CfiA10	ADC-205
aadA11	CfiA11	ADC-208
aadA12	CfiA17	ADC-209
aadA13	CfiA18	ADC-210
aadA14	CfiA2	ADC-216
aadA15	CfiA21	ADC-232
aadA16	CfiA24	ADC-253
aadA17	CfiA26	ADC-254
aadA2	CfiA8	ADC-31
aadA21	CfiA9	ADC-41
aadA22	Clostridioides difficile cplR	ADC-44
aadA23	CMY-105	ADC-59
aadA24	CMY-107	ADC-61
aadA25	CMY-109	ADC-66
aadA27	CMY-112	ADC-73
aadA3	CMY-113	ADC-76
aadA4	CMY-114	ADC-88
aadA5	CMY-115	adeG
aadA6	CMY-121	adeH
aadA6/aadA10	CMY-122	adeS
aadA7	CMY-125	ANT(3'')-IIa
aadA8	CMY-130	ANT(3'')-IIb
aadA8b	CMY-131	ANT(3'')-IIc
aadA9	CMY-132	APH(3')-Ib
aadK	CMY-135	APH(3')-VIIIb
aadS	CMY-136	aphA15
aadT	CMY-142	AQU-1
abeM	CMY-149	arr-8
abeS	CMY-153	basS
Acinetobacter baumannii AbaF	CMY-158	blaS1
Acinetobacter baumannii AbaQ	CMY-163	BLMT
Acinetobacter baumannii AmvA	CMY-185	CAE-1
acrB	CMY-22	CARB-10
acrD	CMY-23	CARB-14
AcrE	CMY-25	CARB-16
AcrF	CMY-29	CARB-4
AcrS	CMY-32	CARB-49
ACT-1	CMY-34	CARB-5
ACT-12	CMY-35	CARB-50
ACT-14	CMY-36	CARB-54
ACT-15	CMY-38	catB11
ACT-16	CMY-54	catB8
ACT-18	CMY-61	catB9
ACT-19	CMY-63	catIII
ACT-21	CMY-65	catS
ACT-22	CMY-66	CAU-1
ACT-23	CMY-95	cfr(B)
ACT-24	CRP-1	CfxA
ACT-27	CTX-M-1	CfxA3
ACT-28	CTX-M-101	CfxA4
ACT-29	CTX-M-103	CfxA5
ACT-30	CTX-M-107	CfxA6
ACT-32	CTX-M-116	cipA
ACT-34	CTX-M-12	clbB
ACT-35	CTX-M-136	Clostridium perfringens mprF
ACT-36	CTX-M-138	Clostridium perfringes cplR
ACT-38	CTX-M-142	CMH-1
ACT-39	CTX-M-144	CMH-4
ACT-4	CTX-M-146	cmlA8
ACT-40	CTX-M-154	cmlB
ACT-41	CTX-M-162	cmlB1
ACT-42	CTX-M-164	CMY-127
ACT-45	CTX-M-166	CMY-133
ACT-47	CTX-M-169	CMY-14
ACT-48	CTX-M-172	CMY-145
ACT-49	CTX-M-175	CMY-15
ACT-5	CTX-M-176	CMY-16
ACT-52	CTX-M-177	CMY-165
ACT-54	CTX-M-178	CMY-31
ACT-56	CTX-M-180	CMY-42
ACT-57	CTX-M-183	CMY-45
ACT-58	CTX-M-186	CMY-55
ACT-6	CTX-M-190	CMY-58
ACT-62	CTX-M-202	CMY-94
ACT-63	CTX-M-203	cpaA
ACT-65	CTX-M-204	cphA5
ACT-66	CTX-M-206	cphA6
ACT-67	CTX-M-209	CrcB
ACT-68	CTX-M-211	CRH-1
ACT-69	CTX-M-212	CRH-3
ACT-70	CTX-M-216	CTX-M-121
ACT-72	CTX-M-220	CTX-M-132
ACT-75	CTX-M-221	CTX-M-152
ACT-76	CTX-M-222	CTX-M-160
ACT-77	CTX-M-224	CTX-M-205
ACT-78	CTX-M-225	CTX-M-213
ACT-79	CTX-M-226	CTX-M-217
ACT-8	CTX-M-227	CTX-M-232
ACT-80	CTX-M-23	CTX-M-24
ACT-82	CTX-M-230	CTX-M-25
ACT-83	CTX-M-231	CTX-M-40
ACT-87	CTX-M-238	CTX-M-63
ACT-9	CTX-M-244	CTX-M-78
ADC-106	CTX-M-28	CTX-M-91
ADC-159	CTX-M-29	CTX-M-98
ADC-194	CTX-M-3	DES-1
adeA	CTX-M-30	dfr22
adeB	CTX-M-33	dfrA30
adeC	CTX-M-36	DfrA37
adeF	CTX-M-42	DfrA39
adeI	CTX-M-52	dfrA6
adeJ	CTX-M-54	dfrA8
adeK	CTX-M-58	dfrI
adeL	CTX-M-60	DHA-12
adeN	CTX-M-61	DHA-18
adeR	CTX-M-62	EAM-1
Agrobacterium fabrum chloramphenicol acetyltransferase	CTX-M-66	EBR-2
AIM-1	CTX-M-69	EBR-3
ALG6-1	CTX-M-72	efpA
amrB	CTX-M-75	EreA
AMZ-1	CTX-M-79	Erm(42)
ANT(2'')-Ia	CTX-M-80	erm(45)
ANT(3'')-II-AAC(6')-IId bifunctional protein	CTX-M-82	Erm(49)
ANT(4')-Ia	CTX-M-88	FAR-1
ANT(6)-Ia	CTX-M-96	FosK
ANT(6)-Ib	dfrA25	FOX-9
ANT(9)-Ia	dfrA28	GIL-1
ANT(9)-Ib	dfrA35	GOB-31
APH(2'')-If	DHA-1	HERA-5
APH(2'')-Ig	DHA-10	HERA-6
APH(2'')-IIa	DHA-13	hp1181
APH(2'')-IIIa	DHA-15	ICR-Mo
APH(3')-Ia	DHA-17	IDC-1
APH(3'')-Ib	DHA-19	IDC-2
APH(3')-IIa	DHA-20	IMP-53
APH(3')-IIb	DHA-21	IMP-58
APH(3')-IIc	DHA-22	IMP-67
APH(3')-IIIa	DHA-23	IMP-68
APH(3')-VIa	DHA-24	KBL-1
APH(3')-VIb	DHA-25	LEN-12
APH(4)-Ia	DHA-26	LEN-15
APH(6)-Ia	DHA-29	lmrP
APH(6)-Ib	DHA-3	LRA-19
APH(6)-Ic	DHA-4	MCR-10.3
APH(6)-Id	DHA-5	MCR-10.4
APH(9)-Ic	DHA-6	MCR-10.5
apmA	DHA-7	MCR-3.16
AQU-2	DHA-9	MCR-3.25
ARL-1	Erm(44)v	MCR-3.34
ARL-2	Erm(48)	MCR-3.36
ARL-3	Erm(O)-lrm	MCR-3.40
ARL-4	ErmW	MCR-4.1
ARL-6	EXO-1	MCR-4.6
arlR	FONA-1	MCR-5.1
arlS	FONA-2	MCR-8.1
arnA	FONA-4	mecB
ArnT	FosA7	mef(E)
arr-1	FosB2	MOC-1
arr-2	FosB3	MOX-10
arr-3	FosB4	MOX-11
AxyX	FosB5	mphF
AxyY	FosB6	mphK
bacA	FosM1	mreA
bcr-1	FosY	nimK
BES-1	FOX-1	OCH-5
Bifidobacterium adolescentis rpoB mutants conferring resistance to rifampicin	FOX-10	OKP-A-1
Bifidobacterium bifidum ileS conferring resistance to mupirocin	FOX-12	OKP-A-4
BJP-1	FOX-14	OKP-A-6
BKC-1	FOX-16	OKP-B-12
blt	FOX-17	OKP-B-13
bmr	FOX-4	OKP-B-16
Brucella suis mprF	FOX-7	OKP-B-18
BUT-2	GOB-41	OKP-B-20
Campylobacter coli chloramphenicol acetyltransferase	GOB-43	OKP-B-23
carA	HERA-2	OKP-B-3
CARB-1	HERA-4	OKP-B-34
CARB-11	LAT-1	OKP-B-41
CARB-12	LRA-1	OKP-B-6
CARB-2	LUS-1	OKP-B-7
CARB-3	MCR-1.21	oleI
CARB-51	MCR-1.26	ORN-1
CARB-52	MCR-3.1	ORN-2
CARB-53	MCR-3.13	ORN-3
CARB-55	MCR-3.22	ORN-4
CARB-6	MCR-3.29	ORN-5
CARB-7	MCR-3.32	ORN-6
CARB-8	MCR-3.37	OXA-1
CARB-9	MCR-3.5	OXA-105
catA1	MCR-5.4	OXA-114m
catA4	MecC-type methicillin resistance repressor MecI	OXA-13
catA8	mef(H)	OXA-140
catB10	mef(J)	OXA-143
catB2	MIR-20	OXA-16
catB3	MOR-2	OXA-160
catII from Escherichia coli K-12	nimB	OXA-164
catP	nimD	OXA-167
catQ	nimH	OXA-171
CblA-1	nimI	OXA-174
CDA-1	OCH-6	OXA-182
ceoA	OCH-8	OXA-192
ceoB	oleD	OXA-200
cepA	opcM	OXA-21
CFE-1	OXA-110	OXA-215
CFE-2	OXA-114b	OXA-217
cfr(D)	OXA-114d	OXA-224
cfrA	OXA-114e	OXA-231
cfrC	OXA-114f	OXA-253
cfrE	OXA-114g	OXA-255
CfxA2	OXA-114l	OXA-26
clbA	OXA-114n	OXA-264
clcD	OXA-114r	OXA-265
Clostridium butyricum catB	OXA-146	OXA-266
Clostridium sporogenes cplR	OXA-168	OXA-268
cmeA	OXA-243	OXA-270
cmeB	OXA-401	OXA-279
cmeC	OXA-408	OXA-289
cmeR	OXA-417	OXA-290
cmlA1	OXA-43	OXA-292
cmlA4	OXA-452	OXA-294
cmlA5	OXA-453	OXA-295
cmlA6	OXA-455	OXA-299
cmlA9	OXA-457	OXA-305
cmx	OXA-458	OXA-306
CMY-1	OXA-459	OXA-320
CMY-10	OXA-562	OXA-323
CMY-100	OXA-565	OXA-324
CMY-101	OXA-570	OXA-33
CMY-102	OXA-577	OXA-348
CMY-103	OXA-582	OXA-350
CMY-104	OXA-585	OXA-352
CMY-106	OXA-591	OXA-355
CMY-108	OXA-597	OXA-358
CMY-11	OXA-598	OXA-366
CMY-110	OXA-601	OXA-37
CMY-111	OXA-605	OXA-392
CMY-116	OXA-606	OXA-397
CMY-117	OXA-611	OXA-398
CMY-118	OXA-630	OXA-418
CMY-119	OXA-631	OXA-420
CMY-12	OXA-660	OXA-423
CMY-124	OXA-69	OXA-46
CMY-128	OXA-697	OXA-464
CMY-129	OXA-798	OXA-47
CMY-13	OXA-803	OXA-475
CMY-134	OXA-806	OXA-483
CMY-137	OXA-830	OXA-491
CMY-138	OXA-839	OXA-500
CMY-139	OXA-854	OXA-512
CMY-140	OXA-885	OXA-526
CMY-141	OXA-899	OXA-542
CMY-143	OXA-904	OXA-563
CMY-144	OXA-925	OXA-564
CMY-147	OXA-98	OXA-574
CMY-148	OXY-2-1	OXA-579
CMY-150	OXY-2-3	OXA-58
CMY-151	OXY-2-9	OXA-590
CMY-152	patB	OXA-629
CMY-154	PDC-104	OXA-633
CMY-155	PDC-108	OXA-642
CMY-156	PDC-116	OXA-649
CMY-157	PDC-117	OXA-661
CMY-159	PDC-119	OXA-664
CMY-160	PDC-120	OXA-670
CMY-161	PDC-125	OXA-672
CMY-162	PDC-135	OXA-675
CMY-164	PDC-138	OXA-678
CMY-166	PDC-143	OXA-716
CMY-167	PDC-147	OXA-72
CMY-168	PDC-15	OXA-73
CMY-169	PDC-157	OXA-777
CMY-17	PDC-167	OXA-785
CMY-170	PDC-171	OXA-796
CMY-171	PDC-178	OXA-801
CMY-173	PDC-186	OXA-802
CMY-174	PDC-187	OXA-807
CMY-18	PDC-211	OXA-809
CMY-19	PDC-22	OXA-810
CMY-2	PDC-23	OXA-812
CMY-21	PDC-24	OXA-813
CMY-24	PDC-249	OXA-814
CMY-26	PDC-25	OXA-815
CMY-27	PDC-250	OXA-817
CMY-28	PDC-252	OXA-818
CMY-30	PDC-261	OXA-819
CMY-33	PDC-267	OXA-822
CMY-37	PDC-275	OXA-842
CMY-39	PDC-279	OXA-843
CMY-4	PDC-28	OXA-844
CMY-40	PDC-283	OXA-847
CMY-41	PDC-284	OXA-849
CMY-43	PDC-288	OXA-85
CMY-44	PDC-290	OXA-893
CMY-46	PDC-292	OXA-897
CMY-47	PDC-296	OXA-941
CMY-48	PDC-311	OXA-943
CMY-49	PDC-315	OXA-96
CMY-5	PDC-317	OXA-97
CMY-50	PDC-318	OXY-3-1
CMY-51	PDC-322	PAU-1
CMY-53	PDC-323	PDC-130
CMY-56	PDC-325	PDC-133
CMY-59	PDC-33	PDC-134
CMY-6	PDC-343	PDC-158
CMY-60	PDC-357	PDC-209
CMY-62	PDC-358	PDC-226
CMY-64	PDC-364	PDC-229
CMY-67	PDC-365	PDC-233
CMY-68	PDC-374	PDC-253
CMY-69	PDC-376	PDC-262
CMY-7	PDC-381	PDC-266
CMY-70	PDC-384	PDC-278
CMY-71	PDC-388	PDC-368
CMY-72	PDC-395	PDC-4
CMY-73	PDC-408	PDC-401
CMY-74	PDC-415	PDC-419
CMY-75	PDC-422	PDC-467
CMY-76	PDC-430	PDC-60
CMY-77	PDC-449	PDC-74
CMY-78	PDC-453	PDC-97
CMY-79	PDC-455	PER-1
CMY-8	PDC-469	PER-10
CMY-80	PDC-47	PER-12
CMY-81	PDC-470	PER-13
CMY-82	PDC-475	PER-14
CMY-83	PDC-476	PER-15
CMY-84	PDC-52	PER-16
CMY-85	PDC-64	PER-3
CMY-86	PDC-70	PER-4
CMY-87	PDC-78	PER-5
CMY-89	PDC-85	PER-7
CMY-8b	PDC-86	PER-8
CMY-9	PDC-92	PME-1
CMY-90	PDC-99	Pseudomonas aeruginosa catB6
CMY-93	POM-2	QnrB22
CMY-96	putative nickel/cobalt transporter	QnrB37
CMY-97	QnrB28	QnrB38
CMY-98	QnrB31	QnrB60
CMY-99	QnrB35	QnrVC1
Corynebacterium striatum tetA	QnrB4	QnrVC3
cprR	QnrB69	QnrVC4
cprS	QnrS2	QnrVC5
CPS-1	RSA2-1	QnrVC6
cpxA	SatA	RAD-1
CRP	sepA	RAHN-1
CTX-M-108	SHV-1	rgt1438
CTX-M-158	SHV-101	salC
CTX-M-185	SHV-102	SAT-3
CTX-M-207	SHV-103	SCO-1
CTX-M-22	SHV-104	SGM-1
CTX-M-32	SHV-105	SRT-2
CTX-M-55	SHV-106	sul4
CTX-M-74	SHV-107	TEM-111
dfrA1	SHV-108	TEM-178
dfrA12	SHV-109	TEM-194
dfrA13	SHV-11	TEM-195
dfrA14	SHV-110	TEM-199
dfrA15	SHV-111	TEM-22
dfrA15b	SHV-115	TEM-94
dfrA16	SHV-119	tet(30)
dfrA17	SHV-12	tet(38)
dfrA20	SHV-120	tet(41)
dfrA21	SHV-121	tet(47)
dfrA26	SHV-123	tet(57)
dfrA27	SHV-124	tet(59)
dfrA31	SHV-125	tetA(46)
DfrA36	SHV-126	tetB(60)
dfrA5	SHV-127	TMB-1
dfrA6 from Proteus mirabilis	SHV-128	Trimethoprim-resistant dihydrofolate reductase DfrA42
dfrA7	SHV-129	TRU-1
dfrB1	SHV-13	TUS-1
dfrB10	SHV-132	vanS gene in vanP cluster
dfrB3	SHV-133	vanXY gene in vanE cluster
dfrB4	SHV-135	vanXY gene in vanL cluster
dfrB7	SHV-137	VEB-1b
dfrC	SHV-14	VEB-6
dfrD	SHV-140	VIM-1
dfrE	SHV-141	VIM-12
dfrF	SHV-142	VIM-14
dfrG	SHV-143	VIM-26
dfrK	SHV-144	VIM-27
dfrL	SHV-145	VIM-29
DHA-14	SHV-146	VIM-32
DHA-16	SHV-147	VIM-33
DHA-2	SHV-148	VIM-34
DHA-27	SHV-15	VIM-39
DHA-28	SHV-150	VIM-40
DHT2-1	SHV-151	VIM-43
DIM-1	SHV-152	VIM-54
EBR-1	SHV-154	VIM-55
EBR-4	SHV-155	VIM-64
EBR-5	SHV-156	VIM-68
EC-13	SHV-157	VIM-70
EC-14	SHV-158
EC-15	SHV-159
EC-16	SHV-16
EC-18	SHV-160
EC-19	SHV-161
EC-5	SHV-163
EC-8	SHV-164
efmA	SHV-165
efrA	SHV-167
efrB	SHV-168
emeA	SHV-171
emrA	SHV-172
emrB	SHV-173
emrK	SHV-178
emrR	SHV-179
emrY	SHV-18
emtA	SHV-180
Enterobacter cloacae acrA	SHV-182
Enterococcus faecalis chloramphenicol acetyltransferase	SHV-185
Enterococcus faecium chloramphenicol acetyltransferase	SHV-186
eptA	SHV-188
eptB	SHV-189
EreA2	SHV-19
EreD	SHV-190
Erm(33)	SHV-191
Erm(34)	SHV-193
Erm(35)	SHV-194
Erm(36)	SHV-195
Erm(38)	SHV-196
Erm(39)	SHV-197
erm(40)	SHV-198
Erm(43)	SHV-199
Erm(47)	SHV-1b-b
Erm(50)	SHV-2
Erm(51)	SHV-20
Erm(52)	SHV-200
erm(56)	SHV-201
ErmA	SHV-202
ErmB	SHV-203
ErmC	SHV-204
ErmD	SHV-205
ErmF	SHV-206
ErmG	SHV-207
ErmQ	SHV-208
ErmT	SHV-209
ErmX	SHV-21
ErmY	SHV-210
ERP-1	SHV-211
Escherichia coli acrA	SHV-212
Escherichia coli ampC beta-lactamase	SHV-213
Escherichia coli emrE	SHV-214
Escherichia coli mdfA	SHV-215
ESP-1	SHV-216
EstT	SHV-217
evgA	SHV-218
evgS	SHV-219
facT	SHV-22
farA	SHV-220
farB	SHV-221
fexA	SHV-222
fexB	SHV-223
floR	SHV-224
FosA2	SHV-225
fosA5	SHV-226
FosA6	SHV-227
FosA7.5	SHV-228
FosA8	SHV-23
FosD	SHV-24
FosM2	SHV-25
FosM3	SHV-26
FosXCC	SHV-27
FOX-15	SHV-28
FOX-2	SHV-29
FOX-5	SHV-2A
FOX-8	SHV-3
fusC	SHV-30
fusD	SHV-31
FusF	SHV-32
gadW	SHV-33
gadX	SHV-35
GES-23	SHV-36
golS	SHV-37
HelR	SHV-38
HERA-1	SHV-4
HERA-3	SHV-40
HERA-8	SHV-41
H-NS	SHV-42
IreK	SHV-43
iri	SHV-44
JOHN-1	SHV-45
kdpD	SHV-46
kdpE	SHV-48
Klebsiella pneumoniae acrA	SHV-49
Klebsiella pneumoniae KpnE	SHV-5
Klebsiella pneumoniae KpnF	SHV-50
Klebsiella pneumoniae KpnG	SHV-51
Klebsiella pneumoniae KpnH	SHV-52
Klebsiella pneumoniae OmpK37	SHV-53
L1 beta-lactamase	SHV-55
LAP-1	SHV-56
LAP-2	SHV-57
LAQ-1	SHV-6
leuO	SHV-60
lfrA	SHV-61
Limosilactobacillus reuteri cat-TC	SHV-62
lin	SHV-63
linG	SHV-64
Listeria monocytogenes mprF	SHV-65
LlmA 23S ribosomal RNA methyltransferase	SHV-66
lmrB	SHV-67
lmrC	SHV-69
lmrD	SHV-7
lnuA	SHV-70
lnuB	SHV-71
lnuC	SHV-72
lnuD	SHV-73
lnuE	SHV-74
lnuF	SHV-75
lnuG	SHV-76
LnuH	SHV-78
LnuP	SHV-79
LpsB	SHV-8
LptD	SHV-80
LRA-10	SHV-81
LRA-13	SHV-82
lsaA	SHV-83
lsaB	SHV-85
lsaC	SHV-86
lsaD	SHV-89
lsaE	SHV-9
macB	SHV-92
marA	SHV-93
mcr-10.1	SHV-94
MCR-10.2	SHV-95
MCR-3.33	SHV-96
MCR-7.1	SHV-97
MCR-9.1	SHV-98
mdsA	SHV-99
mdsB	SMB-1
mdsC	SST-1
mdtA	sta
mdtB	Streptomyces lividans otr(A)
mdtC	tet(63)
mdtE	tet(X1)
mdtF	THIN-B
mdtG	tsnR
mdtH	vanB
MdtK	vanH gene in vanB cluster
mdtM	vanH gene in vanD cluster
mdtN	vanJ
mdtO	vanN
mdtP	vanR gene in vanB cluster
MdtQ	vanR gene in vanP cluster
mecA	vanS gene in vanB cluster
mecC	vanS gene in vanF cluster
mecC-type BlaZ	vanS gene in vanM cluster
mecD	vanV gene in vanB cluster
mecI	vanW gene in vanB cluster
mecR1	vanW gene in vanG cluster
mef(B)	vanX gene in vanB cluster
mef(C)	vanXY gene in vanG cluster
mef(D)	vanXY gene in vanN cluster
Mef(En2)	vanY gene in vanB cluster
mef(F)	vanY gene in vanF cluster
mel	vanZ gene in vanA cluster
mepA	vatA
mepR	vatC
MexA	VatI
MexB	vgaD
MexC	vgbB
MexD	Yrc-1
MexE
MexF
MexH
MexI
MexJ
MexK
MexL
mexM
mexN
mexP
mexQ
MexV
MexW
mexX
mexY
mgrA
mgtA
MIR-1
MIR-10
MIR-11
MIR-12
MIR-13
MIR-14
MIR-15
MIR-16
MIR-17
MIR-18
MIR-19
MIR-2
MIR-21
MIR-22
MIR-23
MIR-3
MIR-4
MIR-5
MIR-6
MIR-7
MIR-9
MOX-1
MOX-12
MOX-13
MOX-14
MOX-2
MOX-3
MOX-4
MOX-5
MOX-6
MOX-7
MOX-8
MOX-9
mphA
mphB
mphC
mphE
mphG
mphH
mphL
mphM
mphO
Mrx
msbA
MSI-1
MSI-OXA
msr(G)
msr(I)
msrA
msrC
msrE
msrF
msrH
mtrD
mtrE
MUS-1
MUS-2
MuxA
MuxB
MuxC
myrA
nimC
Nocardia farcinica rox
norA
norB
norC
novA
OCH-2
OKP-B-19
OKP-B-5
oleB
oleC
OmpA
OpmB
OpmD
opmE
OpmH
OprA
OprJ
OprM
OprN
OprZ
optrA
oqxA
oqxB
otr(B)
otr(C)
OXA-10
OXA-103
OXA-11
OXA-12
OXA-134
OXA-14
OXA-141
OXA-142
OXA-15
OXA-161
OXA-17
OXA-185
OXA-2
OXA-209
OXA-210
OXA-211
OXA-212
OXA-22
OXA-226
OXA-228
OXA-229
OXA-230
OXA-233
OXA-235
OXA-236
OXA-237
OXA-240
OXA-246
OXA-251
OXA-256
OXA-257
OXA-274
OXA-275
OXA-276
OXA-277
OXA-278
OXA-280
OXA-281
OXA-282
OXA-283
OXA-284
OXA-285
OXA-296
OXA-3
OXA-300
OXA-301
OXA-309
OXA-31
OXA-32
OXA-333
OXA-334
OXA-335
OXA-34
OXA-347
OXA-356
OXA-36
OXA-360
OXA-361
OXA-362
OXA-363
OXA-368
OXA-373
OXA-387
OXA-4
OXA-415
OXA-42
OXA-427
OXA-45
OXA-454
OXA-496
OXA-498
OXA-504
OXA-520
OXA-534
OXA-537
OXA-539
OXA-540
OXA-541
OXA-543
OXA-544
OXA-568
OXA-573
OXA-581
OXA-60
OXA-643
OXA-644
OXA-645
OXA-646
OXA-647
OXA-648
OXA-650
OXA-651
OXA-652
OXA-655
OXA-656
OXA-662
OXA-663
OXA-665
OXA-666
OXA-667
OXA-668
OXA-669
OXA-671
OXA-677
OXA-681
OXA-726
OXA-727
OXA-728
OXA-737
OXA-74
OXA-780
OXA-794
OXA-795
OXA-821
OXA-823
OXA-824
OXA-827
OXA-836
OXA-838
OXA-895
OXA-902
OXA-915
OXA-917
OXA-919
OXA-921
OXA-926
OXA-928
OXA-930
OXA-931
OXA-935
OXY-1-1
OXY-1-2
OXY-1-3
OXY-1-4
OXY-1-6
OXY-2-10
OXY-2-11
OXY-2-12
OXY-2-13
OXY-2-14
OXY-2-15
OXY-2-2
OXY-2-4
OXY-2-5
OXY-2-6
OXY-2-7
OXY-2-8
OXY-5-1
OXY-5-2
OXY-6-1
OXY-6-2
OXY-6-3
OXY-6-4
PAM-1
ParR
ParS
patA
PC1 beta-lactamase (blaZ)
PDC-112
PDC-172
PDC-235
PDC-236
PDC-362
PDC-413
PDC-414
PDC-446
PDC-59
PDC-96
PJM-1
Plasmid-encoded cat (pp-cat)
PmpM
PmrF
POM-1
poxtA
pp-flo
PRC-1
Pseudomonas aeruginosa catB7
Pseudomonas aeruginosa CpxR
Pseudomonas aeruginosa emrE
Pseudomonas aeruginosa soxR
PST-1
PST-2
PSZ-1
qacE
qacEdelta1
qacG
qacH
qacJ
qacL
QepA1
QepA2
QepA4
QnrB1
QnrB10
QnrB11
QnrB12
QnrB13
QnrB14
QnrB15
QnrB16
QnrB17
QnrB18
QnrB19
QnrB2
QnrB20
QnrB21
QnrB23
QnrB24
QnrB25
QnrB26
QnrB29
QnrB3
QnrB30
QnrB32
QnrB33
QnrB34
QnrB36
QnrB40
QnrB41
QnrB42
QnrB43
QnrB44
QnrB45
QnrB46
QnrB47
QnrB48
QnrB49
QnrB5
QnrB50
QnrB54
QnrB56
QnrB57
QnrB58
QnrB59
QnrB6
QnrB61
QnrB62
QnrB64
QnrB65
QnrB66
QnrB67
QnrB68
QnrB7
QnrB70
QnrB71
QnrB72
QnrB74
QnrB75
QnrB76
QnrB77
QnrB78
QnrB8
QnrB80
QnrB9
QnrD1
QnrD2
qnrE1
qnrE2
QnrS1
QnrS10
QnrS11
QnrS12
QnrS15
QnrS3
QnrS4
QnrS5
QnrS6
QnrS7
QnrS8
QnrS9
R39
RAHN-2
ramA
RanA
RbpA
Rhodobacter sphaeroides ampC beta-lactamase
Rm3
rosA
rosB
rphA
rphB
rpoB2
rsmA
salA
salB
salD
salE
Salmonella enterica cmlA
SAT-2
SAT-4
sdiA
sdrM
Sed-1
SGM-6
SGM-7
Shigella flexneri acrA
SHV-100
SHV-116
SHV-122
SHV-134
SHV-183
SHV-187
SHV-34
SHV-59
SHV-77
SHV-84
smeA
smeB
smeC
smeD
smeE
smeF
smeR
smeS
spd
srmB
SRT-3
Staphylococcus aureus FosB
Staphylococcus aureus LmrS
Staphylococcus aureus mupA conferring resistance to mupirocin
Staphylococcus aureus mupB conferring resistance to mupirocin
Staphylococcus aureus norA
Staphylococcus intermedius chloramphenicol acetyltransferase
Streptococcus suis chloramphenicol acetyltransferase
Streptomyces rimosus otr(A)
Streptomyces venezuelae rox
sul1
sul2
sul3
TaeA
tcr3
TEM-1
TEM-10
TEM-101
TEM-102
TEM-103
TEM-104
TEM-105
TEM-106
TEM-107
TEM-108
TEM-109
TEM-11
TEM-110
TEM-112
TEM-113
TEM-114
TEM-115
TEM-116
TEM-117
TEM-118
TEM-12
TEM-120
TEM-121
TEM-122
TEM-123
TEM-124
TEM-125
TEM-126
TEM-127
TEM-128
TEM-129
TEM-130
TEM-131
TEM-132
TEM-133
TEM-134
TEM-135
TEM-136
TEM-137
TEM-138
TEM-139
TEM-141
TEM-142
TEM-143
TEM-144
TEM-145
TEM-146
TEM-147
TEM-148
TEM-149
TEM-15
TEM-150
TEM-151
TEM-152
TEM-153
TEM-154
TEM-155
TEM-156
TEM-157
TEM-158
TEM-159
TEM-16
TEM-160
TEM-162
TEM-163
TEM-164
TEM-166
TEM-167
TEM-168
TEM-169
TEM-17
TEM-171
TEM-176
TEM-177
TEM-181
TEM-182
TEM-183
TEM-184
TEM-185
TEM-186
TEM-187
TEM-188
TEM-189
TEM-19
TEM-190
TEM-191
TEM-192
TEM-193
TEM-196
TEM-197
TEM-198
TEM-2
TEM-20
TEM-201
TEM-205
TEM-206
TEM-207
TEM-208
TEM-209
TEM-21
TEM-210
TEM-211
TEM-212
TEM-213
TEM-214
TEM-215
TEM-216
TEM-217
TEM-219
TEM-220
TEM-224
TEM-225
TEM-226
TEM-227
TEM-228
TEM-229
TEM-230
TEM-231
TEM-232
TEM-233
TEM-234
TEM-235
TEM-236
TEM-237
TEM-238
TEM-24
TEM-240
TEM-241
TEM-242
TEM-243
TEM-244
TEM-245
TEM-246
TEM-247
TEM-26
TEM-28
TEM-29
TEM-3
TEM-30
TEM-31
TEM-32
TEM-33
TEM-34
TEM-35
TEM-36
TEM-37
TEM-39
TEM-4
TEM-40
TEM-42
TEM-43
TEM-45
TEM-47
TEM-48
TEM-49
TEM-5
TEM-52
TEM-53
TEM-54
TEM-55
TEM-57
TEM-59
TEM-6
TEM-60
TEM-61
TEM-63
TEM-67
TEM-68
TEM-7
TEM-70
TEM-71
TEM-72
TEM-73
TEM-75
TEM-76
TEM-78
TEM-79
TEM-8
TEM-80
TEM-81
TEM-82
TEM-83
TEM-84
TEM-85
TEM-86
TEM-87
TEM-88
TEM-89
TEM-9
TEM-90
TEM-91
TEM-92
TEM-93
TEM-95
TEM-96
TEM-98
TEM-99
tet(31)
tet(32)
tet(33)
tet(35)
tet(36)
tet(39)
tet(40)
tet(42)
tet(44)
tet(45)
tet(62)
tet(64)
tet(A)
tet(B)
tet(C)
tet(D)
tet(E)
tet(G)
tet(H)
tet(J)
tet(K)
tet(L)
tet(M)
tet(O)
tet(O/32/O)
tet(O/M/O)
tet(O/W)
tet(O/W/32/O)
tet(O/W/O)
tet(Q)
tet(S)
tet(T)
tet(W)
tet(W/32/O)
tet(W/N/W)
tet(X)
tet(X3)
tet(X4)
tet(X5)
tet(X6)
tet(Y)
tet(Z)
tetA(58)
tetA(60)
tetA(P)
tetB(46)
tetB(58)
tetB(P)
ThfT
tlrC
TolC
TriA
TriB
TriC
TxR
ugd
vanA
vanC
vanE
vanG
vanH gene in vanA cluster
vanO
vanR gene in vanA cluster
vanR gene in vanC cluster
vanR gene in vanD cluster
vanR gene in vanE cluster
vanR gene in vanF cluster
vanR gene in vanG cluster
vanR gene in vanI cluster
vanR gene in vanL cluster
vanR gene in vanM cluster
vanR gene in vanN cluster
vanR gene in vanO cluster
vanS gene in vanA cluster
vanS gene in vanC cluster
vanS gene in vanD cluster
vanS gene in vanG cluster
vanS gene in vanL cluster
vanS gene in vanO cluster
vanT gene in vanC cluster
vanT gene in vanG cluster
vanT gene in vanN cluster
vanX gene in vanA cluster
vanXY gene in vanC cluster
vanY gene in vanA cluster
vanY gene in vanG cluster
vatB
vatD
vatE
vatF
vatH
vga(E) Staphylococcus cohnii
vgaA
vgaALC
vgaB
vgaC
vgaE
vgbA
Vibrio anguillarum chloramphenicol acetyltransferase
vmlR
YajC
YojI
